# Supplementary material for: Determining the Importance of Carbohydrate-Based Structures in Murine Norovirus Binding to Commensal Bacteria
Source: Viruses. 2025 Aug 20;17(8):1142. doi: 10.3390/v17081142 (PMC12390702; doi:10.3390/v17081142)
Supplement: Supplementary file 1 [file viruses-17-01142-s001.zip]

Archive with 1 entries (1 files):
- viruses-3384304-supplementary.pdf
